# Supplementary material for: Medical Error: Using Storytelling and Reflection to Impact Resident Error Response Factors
Source: MedEdPORTAL. 2024 Oct 10;20:11451. doi: 10.15766/mep_2374-8265.11451 (PMC11466310; doi:10.15766/mep_2374-8265.11451)
Supplement: Supplementary file 1 — Facilitators Guide.docxError Session 1.pptxError Session 1 Handout.pdfError Session 2.pptxError Session 3.pptxError Session 3 Handout - Error Cases.docxFaculty Survey.docxPremodule Resident Survey.docxPostmodule Resident Survey.docx [file mep_2374-8265.11451-s001.zip]

Archive with 10 entries (10 files):
- _Educational Summary Report_11451.pdf
- A. Facilitators Guide.docx
- B. Error Session 1.pptx
- C. Error Session 1 Handout.pdf
- D. Error Session 2.pptx
- E. Error Session 3.pptx
- F. Error Session 3 Handout - Error Cases.docx
- G. Faculty Survey.docx
- H. Premodule Resident Survey.docx
- I. Postmodule Resident Survey.docx
